# Supplementary material for: Functional Comparison of Three Chitinases from Symbiotic Bacteria of Entomopathogenic Nematodes
Source: Toxins (Basel). 2024 Jan 3;16(1):26. doi: 10.3390/toxins16010026 (PMC10821219; doi:10.3390/toxins16010026)
Supplement: Supplementary file 1 [file toxins-16-00026-s001.zip]

Archive with 1 entries (1 files):
- toxins-2755928-supplementary.pdf
